# Supplementary material for: Are there interindividual differences in the reactive hypoglycaemia response to breakfast? A replicate crossover trial
Source: Eur J Nutr. 2024 Sep 4;63(8):2897–909. doi: 10.1007/s00394-024-03467-y (PMC11519142; doi:10.1007/s00394-024-03467-y)
Supplement: Supplementary file 2 — Supplementary Material 2 [file 394_2024_3467_MOESM2_ESM.rmd]

```{r}
---
  title: "Are there interindividual differences in the reactive hypoglycaemia response to breakfast? A replicate crossover trial"
---
```

```{r}

#### packages upload ####

install.packages(c("meta","devtools"))

library(devtools)
library(meta)

devtools::install_github("MathiasHarrer/dmetar")
library(dmetar)

```

```{r}

#### Glucose data setup ####

Glucose <-data.frame(
  participant = c("1","2","4","5","6","7","8","9","10","11","12"),
  TE = c(-0.67,-0.21,-0.65,-0.50,-0.87,-0.39,-0.16,-0.16, -0.06, 0.09,-1.14),
  seTE = c(0.38,0.38,0.38,0.38,0.38,0.38,0.38,0.38,0.38,0.38,0.38))

```

```{r}
#### random-effects meta-analysis - Glucose  ####

m.genGlucose  <- metagen(TE = TE,
                         seTE = seTE,
                         data = Glucose,
                         studlab = Glucose$participant,
                         sm = "MD",
                         hakn = TRUE,
                         method.tau="REML",
                         prediction = TRUE,
                         method.tau.ci = "QP",
                         label.left = "Favours Fasted",
                         label.right = "Favours Breakfast")

m.genGlucose

```

```{r}
#### forest plot - Glucose ####

forest(m.genGlucose,
       prediction = TRUE, 
       digits=2,
       digits.se = 2,
       digits.tau=1,
       xlim = c(-2,2),
       print.tau = TRUE,
       print.tau.ci = TRUE,
       print.tau2 = FALSE,
       print.pval.Q=FALSE,
       smlab = expression(~bold(Delta~"(mmol/L)")),
       rightcols = c("effect.ci"),
       rightlabs =c(expression(~bold(paste("95%-CI")))),
       just = "center",
       just.addcols.right="right",
       leftcols = c("studlab", "TE", "seTE"),
       leftlabs = c("Participant", "Replicate-averaged treatment effect", "SE"))

```

```{r}
#### print Glucose forest plot ####

tiff('Glucose.tiff', units="in", width=14, height=8, res=300, compression = 'lzw')

forest(m.genGlucose,
       prediction = TRUE, 
       digits=2,
       digits.se = 2,
       digits.tau=1,
       xlim = c(-2,2),
       print.tau = TRUE,
       print.tau.ci = TRUE,
       print.tau2 = FALSE,
       print.pval.Q=FALSE,
       smlab = expression(~bold(Delta~"(mmol/L)")),
       rightcols = c("effect.ci"),
       rightlabs =c(expression(~bold(paste("95%-CI")))),
       just = "center",
       just.addcols.right="right",
       leftcols = c("studlab", "TE", "seTE"),
       leftlabs = c("Participant", "Replicate-averaged treatment effect", "SE"))

dev.off()

```
```{r}

#### Insulin data setup ####

Insulin <-data.frame(
  participant = c("1","2","4","5","6","7","8","9","10","11","12"),
  TE = c(4.85, 13.49, 18.01, 18.36, 21.03, 5.20, 9.99, 16.84, 4.07, 45.62, -4.54),
  seTE = c(5.86,5.86,5.86,5.86,5.86,5.86,5.86,5.86,5.86,5.86,5.86))

```
```{r}
#### random-effects meta-analysis - Insulin ####

m.genInsulin  <- metagen(TE = TE,
                         seTE = seTE,
                         data = Insulin,
                         studlab = Insulin$participant,
                         sm = "MD",
                         hakn = TRUE,
                         method.tau = "REML",
                         prediction = TRUE,
                         method.tau.ci = "QP",
                         label.left = "Favours Fasted",
                         label.right = "Favours Breakfast")

m.genInsulin

```

```{r}
#### forest plot - Insulin ####

forest(m.genInsulin,
       prediction = TRUE, 
       digits=2,
       digits.se = 2,
       digits.tau=1,
       xlim = c(-60,60),
       print.tau = TRUE,
       print.tau.ci = TRUE,
       print.tau2 = FALSE,
       print.pval.Q=FALSE,
       smlab = expression(~bold(Delta~"(pmol/L)")),
       rightcols = c("effect.ci"),
       rightlabs =c(expression(~bold(paste("95%-CI")))),
       just = "center",
       just.addcols.right="right",
       leftcols = c("studlab", "TE", "seTE"),
       leftlabs = c("Participant", "Replicate-averaged treatment effect", "SE"))

```

```{r}

#### print Insulin forest plot ####

tiff('Insulin.tiff', units="in", width=14, height=8, res=300, compression = 'lzw')

forest(m.genInsulin,
       prediction = TRUE, 
       digits=2,
       digits.se = 2,
       digits.tau=1,
       xlim = c(-60,60),
       print.tau = TRUE,
       print.tau.ci = TRUE,
       print.tau2 = FALSE,
       print.pval.Q=FALSE,
       smlab = expression(~bold(Delta~"(pmol/L)")),
       rightcols = c("effect.ci"),
       rightlabs =c(expression(~bold(paste("95%-CI")))),
       just = "center",
       just.addcols.right="right",
       leftcols = c("studlab", "TE", "seTE"),
       leftlabs = c("Participant", "Replicate-averaged treatment effect", "SE"))

dev.off()

```

```{r}

#### Lactate dataset ####

Lactate <-data.frame(
  participant = c("1","2","4","5","6","7","8","9","10","11","12"),
  TE = c(0.06, 0.43, 0.20, 0.15, 0.52, 0.68, 0.27, 0.32, 0.11, 0.31, -0.13),
  seTE = c(0.0994873221708539,0.0994873221708539,0.0994873221708539,0.0994873221708539,0.0994873221708539,0.0994873221708539,0.0994873221708539,0.0994873221708539,0.0994873221708539,0.0994873221708539,0.0994873221708539))

```

```{r}
#### random-effects meta-analysis - Lactate  ####

m.genLactate  <- metagen(TE = TE,
                         seTE = seTE,
                         data = Lactate,
                         studlab = Lactate$participant,
                         sm = "MD",
                         hakn = TRUE,
                         method.tau="REML",
                         prediction = TRUE,
                         method.tau.ci = "QP",
                         label.left = "Favours Fasted",
                         label.right = "Favours Breakfast")

m.genLactate

```

```{r}
#### forest plot - Lactate ####

forest(m.genLactate,
       prediction = TRUE, 
       digits=2,
       digits.se = 2,
       digits.tau=1,
       xlim = c(-1,1),
       print.tau = TRUE,
       print.tau.ci = TRUE,
       print.tau2 = FALSE,
       print.pval.Q=FALSE,
       smlab = expression(~bold(Delta~"(mmol/L)")),
       rightcols = c("effect.ci"),
       rightlabs =c(expression(~bold(paste("95%-CI")))),
       just = "center",
       just.addcols.right="right",
       leftcols = c("studlab", "TE", "seTE"),
       leftlabs = c("Participant", "Replicate-averaged treatment effect", "SE"))

```

```{r}

#### print Lactate forest plot ####

tiff('Lactate.tiff', units="in", width=14, height=8, res=300, compression = 'lzw')

forest(m.genLactate,
       prediction = TRUE, 
       digits=2,
       digits.se = 2,
       digits.tau=1,
       xlim = c(-1,1),
       print.tau = TRUE,
       print.tau.ci = TRUE,
       print.tau2 = FALSE,
       print.pval.Q=FALSE,
       smlab = expression(~bold(Delta~"(mmol/L)")),
       rightcols = c("effect.ci"),
       rightlabs =c(expression(~bold(paste("95%-CI")))),
       just = "center",
       just.addcols.right="right",
       leftcols = c("studlab", "TE", "seTE"),
       leftlabs = c("Participant", "Replicate-averaged treatment effect", "SE"))

dev.off()

```

```{r}

#### nefa data setup ####

nefa <-data.frame(participant = c("1","2","4","5","6","7","8","9","10","11","12"),
                  TE = c(-0.05, -0.01, -0.36, -0.43, -0.20, -0.18, -0.04, -0.45, -0.05, -0.17, -0.41),
                  seTE = c(0.113499526794529,0.113499526794529,0.113499526794529,0.113499526794529,0.113499526794529,0.113499526794529,0.113499526794529,0.113499526794529,0.113499526794529,0.113499526794529,0.113499526794529))

```

```{r}

#### random-effects meta-analysis - nefa  ####

m.gennefa  <- metagen(TE = TE,
                      seTE = seTE,
                      data = nefa,
                      studlab = nefa$participant,
                      sm = "MD",
                      hakn = TRUE,
                      method.tau="REML",
                      prediction = TRUE,
                      method.tau.ci = "QP",
                      label.left = "Favours Fasted",
                      label.right = "Favours Breakfast")

m.gennefa

```

```{r}

#### forest plot - nefa ####

forest(m.gennefa,
       prediction = TRUE, 
       digits=2,
       digits.se = 2,
       digits.tau=1,
       xlim = c(-1,1),
       print.tau = TRUE,
       print.tau.ci = TRUE,
       print.tau2 = FALSE,
       print.pval.Q=FALSE,
       smlab = expression(~bold(Delta~"(mmol/L)")),
       rightcols = c("effect.ci"),
       rightlabs =c(expression(~bold(paste("95%-CI")))),
       just = "center",
       just.addcols.right="right",
       leftcols = c("studlab", "TE", "seTE"),
       leftlabs = c("Participant", "Replicate-averaged treatment effect", "SE"))

```

```{r}

#### print nefa forest plot ####

tiff('nefa.tiff', units="in", width=14, height=8, res=300, compression = 'lzw')

forest(m.gennefa,
       prediction = TRUE, 
       digits=2,
       digits.se = 2,
       digits.tau=1,
       xlim = c(-1,1),
       print.tau = TRUE,
       print.tau.ci = TRUE,
       print.tau2 = FALSE,
       print.pval.Q=FALSE,
       smlab = expression(~bold(Delta~"(mmol/L)")),
       rightcols = c("effect.ci"),
       rightlabs =c(expression(~bold(paste("95%-CI")))),
       just = "center",
       just.addcols.right="right",
       leftcols = c("studlab", "TE", "seTE"),
       leftlabs = c("Participant", "Replicate-averaged treatment effect", "SE"))

dev.off()

```

```{r}

#### energy expenditure data setup ####

energyexp <-
  data.frame(
    participant = c("1","2","3","4","5","6","7","8","9","10","11","12"),
    TE = c(16.29, 33.41, -1.56, 0.76, 25.59, 27.09, 24.53, 9.21, 25.55, 91.70, 7.47, 17.55),
    seTE = c(19.958332667398,19.958332667398,19.958332667398,19.958332667398,19.958332667398,19.958332667398,19.958332667398,19.958332667398,19.958332667398,19.958332667398,19.958332667398,19.958332667398))

```

```{r}

#### random-effects meta-analysis - energy expenditure  ####

m.genenergyexp  <- metagen(TE = TE,
                           seTE = seTE,
                           data = energyexp,
                           sm = "MD",
                           hakn = TRUE,
                           method.tau="REML",
                           prediction = TRUE,
                           method.tau.ci = "QP",
                           label.left = "Favours Fasted",
                           label.right = "Favours Breakfast")

m.genenergyexp

```

```{r}

#### forest plot - energy expenditure ####

forest(m.genenergyexp,
       prediction = TRUE, 
       digits=2,
       digits.se = 2,
       digits.tau=0,
       xlim = c(-100,100),
       print.tau = TRUE,
       print.tau.ci = TRUE,
       print.tau2 = FALSE,
       print.pval.Q=FALSE,
       smlab = expression(~bold(Delta~"(kcal/2-h)")),
       rightcols = c("effect.ci"),
       rightlabs =c(expression(~bold(paste("95%-CI")))),
       just = "center",
       just.addcols.right="right",
       leftcols = c("studlab", "TE", "seTE"),
       leftlabs = c("Participant", "Replicate-averaged treatment effect", "SE"))

```

```{r}

#### print energy expenditure forest plot ####

tiff('energyexp.tiff', units="in", width=14, height=8, res=300, compression = 'lzw')

forest(m.genenergyexp,
       prediction = TRUE, 
       digits=2,
       digits.se = 2,
       digits.tau=0,
       xlim = c(-100,100),
       print.tau = TRUE,
       print.tau.ci = TRUE,
       print.tau2 = FALSE,
       print.pval.Q=FALSE,
       smlab = expression(~bold(Delta~"(kcal/2-h)")),
       rightcols = c("effect.ci"),
       rightlabs =c(expression(~bold(paste("95%-CI")))),
       just = "center",
       just.addcols.right="right",
       leftcols = c("studlab", "TE", "seTE"),
       leftlabs = c("Participant", "Replicate-averaged treatment effect", "SE"))

dev.off()

```

```{r}

#### fatox data setup ####

fatox <-
  data.frame(
    participant = c("1","2","3","4","5","6","7","8","9","10","11","12"),
    TE = c(-3.43,-2.01,-0.01,-0.86, -6.00, -4.18, -2.96, -0.89, -0.40, -1.31, -5.13, -9.62),
    seTE = c(2.58278651362025,2.58278651362025,2.58278651362025,2.58278651362025,2.58278651362025,2.58278651362025,2.58278651362025,2.58278651362025,2.58278651362025,2.58278651362025,2.58278651362025,2.58278651362025))

```

```{r}

#### random-effects meta-analysis - fatox  ####

m.genfatox  <- metagen(TE = TE,
                       seTE = seTE,
                       data = fatox,
                       sm = "MD",
                       hakn = TRUE,
                       method.tau="REML",
                       prediction = TRUE,
                       method.tau.ci = "QP",
                       label.left = "Favours Fasted",
                       label.right = "Favours Breakfast")

m.genfatox

```

```{r}

#### forest plot - fatox ####

forest(m.genfatox,
       prediction = TRUE, 
       digits=2,
       digits.se = 2,
       digits.tau=0,
       xlim = c(-10,10),
       print.tau = TRUE,
       print.tau.ci = TRUE,
       print.tau2 = FALSE,
       print.pval.Q=FALSE,
       smlab = expression(~bold(Delta~"(g/2-h)")),
       rightcols = c("effect.ci"),
       rightlabs =c(expression(~bold(paste("95%-CI")))),
       just = "center",
       just.addcols.right="right",
       leftcols = c("studlab", "TE", "seTE"),
       leftlabs = c("Participant", "Replicate-averaged treatment effect", "SE"))

```

```{r}

#### print fatox forest plot ####

tiff('fatox.tiff', units="in", width=14, height=8, res=300, compression = 'lzw')

forest(m.genfatox,
       prediction = TRUE, 
       digits=2,
       digits.se = 2,
       digits.tau=0,
       xlim = c(-10,10),
       print.tau = TRUE,
       print.tau.ci = TRUE,
       print.tau2 = FALSE,
       print.pval.Q=FALSE,
       smlab = expression(~bold(Delta~"(g/2-h)")),
       rightcols = c("effect.ci"),
       rightlabs =c(expression(~bold(paste("95%-CI")))),
       just = "center",
       just.addcols.right="right",
       leftcols = c("studlab", "TE", "seTE"),
       leftlabs = c("Participant", "Replicate-averaged treatment effect", "SE"))

dev.off()

```

```{r}

#### chox data setup ####

chox <-
  data.frame(
    participant = c("1","2","3","4","5","6","7","8","9","10","11","12"),
    TE = c(7.19,10.72,1.22,3.04,19.03,15.41, 15.32, 4.46, 5.34, 21.49, 13.28, 7.64),
    seTE = c(4.1534492207694,4.1534492207694,4.1534492207694,4.1534492207694,4.1534492207694,4.1534492207694,4.1534492207694,4.1534492207694,4.1534492207694,4.1534492207694,4.1534492207694,4.1534492207694))

```

```{r}

#### random-effects meta-analysis - chox  ####

m.genchox  <- metagen(TE = TE,
                      seTE = seTE,
                      data = chox,
                      sm = "MD",
                      hakn = TRUE,
                      method.tau="REML",
                      prediction = TRUE,
                      method.tau.ci = "QP",
                      label.left = "Favours Fasted",
                      label.right = "Favours Breakfast")

m.genchox

```

```{r}

#### forest plot - chox ####

forest(m.genchox,
       prediction = TRUE, 
       digits=2,
       digits.se = 2,
       digits.tau=0,
       xlim = c(-30,30),
       print.tau = TRUE,
       print.tau.ci = TRUE,
       print.tau2 = FALSE,
       print.pval.Q=FALSE,
       smlab = expression(~bold(Delta~"(g/2-h)")),
       rightcols = c("effect.ci"),
       rightlabs =c(expression(~bold(paste("95%-CI")))),
       just = "center",
       just.addcols.right="right",
       leftcols = c("studlab", "TE", "seTE"),
       leftlabs = c("Participant", "Replicate-averaged treatment effect", "SE"))

```

```{r}

#### print chox forest plot ####

tiff('chox.tiff', units="in", width=14, height=8, res=300, compression = 'lzw')

forest(m.genchox,
       prediction = TRUE, 
       digits=2,
       digits.se = 2,
       digits.tau=0,
       xlim = c(-30,30),
       print.tau = TRUE,
       print.tau.ci = TRUE,
       print.tau2 = FALSE,
       print.pval.Q=FALSE,
       smlab = expression(~bold(Delta~"(g/2-h)")),
       rightcols = c("effect.ci"),
       rightlabs =c(expression(~bold(paste("95%-CI")))),
       just = "center",
       just.addcols.right="right",
       leftcols = c("studlab", "TE", "seTE"),
       leftlabs = c("Participant", "Replicate-averaged treatment effect", "SE"))

dev.off()

```

```{r}

#### hunger data setup ####

hunger <-
  data.frame(
    participant = c("1","2","3","4","5","6","7","8","9","10","11","12"),
    TE = c(-34.50,-4.50,-34.50,-61.00,-37.50,-15.50,-34.00,-11.50,-4.50,-18.00,-24.00,15.00),
    seTE = c(13.0376058640636,13.0376058640636,13.0376058640636,13.0376058640636,13.0376058640636,13.0376058640636,13.0376058640636,13.0376058640636,13.0376058640636,13.0376058640636,13.0376058640636,13.0376058640636))

```

```{r}

#### random-effects meta-analysis - hunger ####

m.genhunger  <- metagen(TE = TE,
                        seTE = seTE,
                        data = hunger,
                        sm = "MD",
                        hakn = TRUE,
                        method.tau="REML",
                        prediction = TRUE,
                        method.tau.ci = "QP",
                        label.left = "Favours Fasted",
                        label.right = "Favours Breakfast")

m.genhunger

```{r}

#### forest plot - hunger ####

forest(m.genhunger,
       prediction = TRUE, 
       digits=2,
       digits.se = 2,
       digits.tau=0,
       xlim = c(-60,60),
       print.tau = TRUE,
       print.tau.ci = TRUE,
       print.tau2 = FALSE,
       print.pval.Q=FALSE,
       smlab = expression(~bold(Delta~"(mm)")),
       rightcols = c("effect.ci"),
       rightlabs =c(expression(~bold(paste("95%-CI")))),
       just = "center",
       just.addcols.right="right",
       leftcols = c("studlab", "TE", "seTE"),
       leftlabs = c("Participant", "Replicate-averaged treatment effect", "SE"))

```

```{r}

#### print hunger forest plot ####

tiff('hunger.tiff', units="in", width=14, height=8, res=300, compression = 'lzw')

forest(m.genhunger,
       prediction = TRUE, 
       digits=2,
       digits.se = 2,
       digits.tau=0,
       xlim = c(-60,60),
       print.tau = TRUE,
       print.tau.ci = TRUE,
       print.tau2 = FALSE,
       print.pval.Q=FALSE,
       smlab = expression(~bold(Delta~"(mm)")),
       rightcols = c("effect.ci"),
       rightlabs =c(expression(~bold(paste("95%-CI")))),
       just = "center",
       just.addcols.right="right",
       leftcols = c("studlab", "TE", "seTE"),
       leftlabs = c("Participant", "Replicate-averaged treatment effect", "SE"))

dev.off()

```

```{r}

#### fullness data setup ####

fullness <-
  data.frame(
    participant = c("1","2","3","4","5","6","7","8","9","10","11","12"),
    TE = c(57.50,58.50,40.00,47.50,36.50,25.00,42.50,20.50,25.50,25.00,31.00,-4.00),
    seTE = c(16.3827907675504,16.3827907675504,16.3827907675504,16.3827907675504,16.3827907675504,16.3827907675504,16.3827907675504,16.3827907675504,16.3827907675504,16.3827907675504,16.3827907675504,16.3827907675504))

```

```{r}

#### random-effects meta-analysis - fullness ####

m.genfullness  <- metagen(TE = TE,
                          seTE = seTE,
                          data = fullness,
                          sm = "MD",
                          hakn = TRUE,
                          method.tau="REML",
                          prediction = TRUE,
                          method.tau.ci = "QP",
                          label.left = "Favours Fasted",
                          label.right = "Favours Breakfast")

m.genfullness

```

```{r}

#### forest plot - fullness ####

forest(m.genfullness,
       prediction = TRUE, 
       digits=2,
       digits.se = 2,
       digits.tau=0,
       xlim = c(-60,60),
       print.tau = TRUE,
       print.tau.ci = TRUE,
       print.tau2 = FALSE,
       print.pval.Q=FALSE,
       smlab = expression(~bold(Delta~"(mm)")),
       rightcols = c("effect.ci"),
       rightlabs =c(expression(~bold(paste("95%-CI")))),
       just = "center",
       just.addcols.right="right",
       leftcols = c("studlab", "TE", "seTE"),
       leftlabs = c("Participant", "Replicate-averaged treatment effect", "SE"))

```

```{r}

#### print fullness forest plot ####

tiff('fullness.tiff', units="in", width=14, height=8, res=300, compression = 'lzw')

forest(m.genfullness,
       prediction = TRUE, 
       digits=2,
       digits.se = 2,
       digits.tau=0,
       xlim = c(-60,60),
       print.tau = TRUE,
       print.tau.ci = TRUE,
       print.tau2 = FALSE,
       print.pval.Q=FALSE,
       smlab = expression(~bold(Delta~"(mm)")),
       rightcols = c("effect.ci"),
       rightlabs =c(expression(~bold(paste("95%-CI")))),
       just = "center",
       just.addcols.right="right",
       leftcols = c("studlab", "TE", "seTE"),
       leftlabs = c("Participant", "Replicate-averaged treatment effect", "SE"))

dev.off()

```

```{r}

#### satisfaction data setup ####

satisfaction <-
  data.frame(
    participant = c("1","2","3","4","5","6","7","8","9","10","11","12"),
    TE = c(31.00,49.50,42.00,58.00,-20.50,34.50,17.50,23.00,9.00,17.50,32.50,7.00),
    seTE = c(12.4983332222074,12.4983332222074,12.4983332222074,12.4983332222074,12.4983332222074,12.4983332222074,12.4983332222074,12.4983332222074,12.4983332222074,12.4983332222074,12.4983332222074,12.4983332222074))

```

```{r}

#### random-effect meta-analysis - satisfaction ####

m.gensatisfaction  <- metagen(TE = TE,
                              seTE = seTE,
                              data = satisfaction,
                              sm = "MD",
                              hakn = TRUE,
                              method.tau="REML",
                              prediction = TRUE,
                              method.tau.ci = "QP",
                              label.left = "Favours Fasted",
                              label.right = "Favours Breakfast")

m.gensatisfaction

```

```{r}

#### forest plot - satisfaction ####

forest(m.gensatisfaction,
       prediction = TRUE, 
       digits=2,
       digits.se = 2,
       digits.tau=0,
       xlim = c(-100,100),
       print.tau = TRUE,
       print.tau.ci = TRUE,
       print.tau2 = FALSE,
       print.pval.Q=FALSE,
       smlab = expression(~bold(Delta~"(mm)")),
       rightcols = c("effect.ci"),
       rightlabs =c(expression(~bold(paste("95%-CI")))),
       just = "center",
       just.addcols.right="right",
       leftcols = c("studlab", "TE", "seTE"),
       leftlabs = c("Participant", "Replicate-averaged treatment effect", "SE"))

```

```{r}

#### print satisfaction forest plot ####

tiff('satisfaction.tiff', units="in", width=14, height=8, res=300, compression = 'lzw')

forest(m.gensatisfaction,
       prediction = TRUE, 
       digits=2,
       digits.se = 2,
       digits.tau=0,
       xlim = c(-100,100),
       print.tau = TRUE,
       print.tau.ci = TRUE,
       print.tau2 = FALSE,
       print.pval.Q=FALSE,
       smlab = expression(~bold(Delta~"(mm)")),
       rightcols = c("effect.ci"),
       rightlabs =c(expression(~bold(paste("95%-CI")))),
       just = "center",
       just.addcols.right="right",
       leftcols = c("studlab", "TE", "seTE"),
       leftlabs = c("Participant", "Replicate-averaged treatment effect", "SE"))

dev.off()

```

```{r}

#### consumption data setup ####

consumption <-
  data.frame(
    participant = c("1","2","3","4","5","6","7","8","9","10","11","12"),
    TE = c(-37.00,-28.00,-36.50,-17.00,-25.00,-7.00,-12.50,-25.50,-4.50,-1.00,-30.50,-8.50),
    seTE = c(16.694559992205,16.694559992205,16.694559992205,16.694559992205,16.694559992205,16.694559992205,16.694559992205,16.694559992205,16.694559992205,16.694559992205,16.694559992205,16.694559992205))

```

```{r}

#### random-effects meta-analysis - consumption ####

m.genconsumption  <- metagen(TE = TE,
                             seTE = seTE,
                             data = consumption,
                             sm = "MD",
                             hakn = TRUE,
                             method.tau="REML",
                             prediction = TRUE,
                             method.tau.ci = "QP",
                             label.left = "Favours Fasted",
                             label.right = "Favours Breakfast")

m.genconsumption

```

```{r}

#### forest plot - consumption ####

forest(m.genconsumption,
       prediction = TRUE, 
       digits=2,
       digits.se = 2,
       digits.tau=0,
       xlim = c(-60,60),
       print.tau = TRUE,
       print.tau.ci = TRUE,
       print.tau2 = FALSE,
       print.pval.Q=FALSE,
       smlab = expression(~bold(Delta~"(mm)")),
       rightcols = c("effect.ci"),
       rightlabs =c(expression(~bold(paste("95%-CI")))),
       just = "center",
       just.addcols.right="right",
       leftcols = c("studlab", "TE", "seTE"),
       leftlabs = c("Participant", "Replicate-averaged treatment effect", "SE"))

```

```{r}

#### print consumption forest plot ####

tiff('consumption.tiff', units="in", width=14, height=8, res=300, compression = 'lzw')

forest(m.genconsumption,
       prediction = TRUE, 
       digits=2,
       digits.se = 2,
       digits.tau=0,
       xlim = c(-60,60),
       print.tau = TRUE,
       print.tau.ci = TRUE,
       print.tau2 = FALSE,
       print.pval.Q=FALSE,
       smlab = expression(~bold(Delta~"(mm)")),
       rightcols = c("effect.ci"),
       rightlabs =c(expression(~bold(paste("95%-CI")))),
       just = "center",
       just.addcols.right="right",
       leftcols = c("studlab", "TE", "seTE"),
       leftlabs = c("Participant", "Replicate-averaged treatment effect", "SE"))

dev.off()

```
